# Supplementary material for: Wrinkled CNTs@PLLA Composite Membranes for Enhanced Separation Performance
Source: Membranes (Basel). 2022 Feb 28;12(3):278. doi: 10.3390/membranes12030278 (PMC8948802; doi:10.3390/membranes12030278)
Supplement: Supplementary file 1 [file membranes-12-00278-s001.zip]

Archive with 3 entries (3 files):
- Supporting Information.pdf
- Video S1-Contact angle evolution on reference.mp4
- Video S2-Contact angle evolution on W-CM.mp4
